# Supplementary material for: The effects of serial casting on lower limb function for children with Cerebral Palsy: a systematic review with meta-analysis
Source: BMC Pediatr. 2020 Jul 2;20:324. doi: 10.1186/s12887-020-02122-9 (PMC7330971; doi:10.1186/s12887-020-02122-9)
Supplement: Supplementary file 1 — Additional file 1 Table S1. Serial Casting and Functional Outcomes of the Lower Limb in Children with CP: Data Extraction Table. [file 12887_2020_2122_MOESM1_ESM.xlsx]

## Sheet: DATA EXTRACTION
Table 3. Supplement File 1_Serial Casting and Functional Outcomes of the Lower Limb in Children with CP: Data Extraction Table
Authors	Title & Year	Sample Size & Population	Study Aims, Design & Location	Serial Casting Protocol Intervention Group	Additional Intervention Protocol + Timeline	Outcome Measures Used, Major Findings & Statistical Analysis	Adverse Effects	Downs & Black CAS (% score) and Kennelly Rating
Booth, M.Y., Yates, C.C, Edgar, T.S. & Bandy, W.D.	Serial casting vs combined intervention with botulinum toxin A and serial casting in the treatment of spastic equinus in children 2003	n = 30. Children with a diagnosis of CP, ambulatory and no previous surgical intervention. Group A (Serial casting only): n=15, mean age = 7.8 years. Group B (BTX-A then casting): n =15, mean age = 5.6 years.	To compare retrospective data on patients who received serial casting vs. patients who received BTX-A injections before serial casting. Retrospective Study. Arkansas, USA	Casting initiated at 7-10 days post-injection. Casts changed weekly until patient met one of two criteria: (1) R2 of 20 degrees ankle DF achieved or (2) "plateau" = 2 consecutive casts with nil increase in max ROM available. Cusick Protocol used: pt. positioned prone, knee flexed. Stockinette and padding applied (note: modification from Cusick protocol based on need for extra padding of bony prom…	Group B: 4-6 U/Kg body weight each gastro-soleus complex in 2 divided doses.	OM: Ankle PROM (modified Tardieu scale - R2 only, measured by number of weeks required to reach 20° DF or plateau). Data Collection: retrospective chart analysis. Stats: Two independent t tests (one to compare number of weeks intervention, one to compare ankle ROM °), Bonferroni (significance accepted at p<0.025. Results: Group A required 3.55 (±1.16) weeks to achieve 20 degrees DF. Group B requi…	Adverse Effects: Not reported in the manuscript	53.57 (Fair)
Boyd, R.N., Pliatsios, V., Starr, R., Wolfe, R. & Graham, H.K.	Biomechanical transformation of the gastroc-soleus muscle with botulinum toxin A in children with cerebral palsy 2000	n = 25. Group A (BTX-A and serial casting if required): n = 25, mean age = 5.8 years (range 4-9 years), gender = 15M/10F, total limbs treated = 40, diagnosis = 15Di/10Hemi. Infantile diagnosis of CP.	To investigate the effects of intramuscular injections of BTX/A to the gastro-soleus muscle on kinetic changes in gait in ambulant children with CP. Prospective Study. Melbourne, Australia	Plaster of Paris cast - protocol not stated. Only used when indicated that some component of muscle contracture was fixed (3 weeks after injection 1-3 weeks of serial casting, n=10).	Primary Intervention = BTX/A 4-9U/kg/muscle depending on body weight to 4 sites in each gastroc-soleus muscle. Secondary Intervention = physiotherapy (stretch calf/hamstring, strengthen ankle DF, gait re-education).	OM Primary: Ankle kinematics & kinetics using 3D gait analysis: ankle moment quotient (AMQ), ankle power quotient (APQ). OM Secondary: Clinical: ankle PROM (goniometry and modified Tardieu), strength (Hisslop & Montgomery), spasticity (Bohannon). Data Collection: Baseline to 3 weeks (whole sample). Within-subject comparison at 12 weeks and 24 weeks. Stats: Clinical measures using Wilcoxon Signed …	Adverse Effects from BTX-A: Calf Pain (n=2), Excessive weakness (n=1), Increased micturition and faecal soiling for 1-month post injection (n=1)	60.71 (Fair)
Brouwer, B., Davidson, L.K. & Olney, S.J.	Serial casting in idiopathic toe-walkers and children with spastic cerebral palsy 2000	n = 16 (8 children with CP). Group A (Children with CP- serial casting): n = 8, mean age = 7.1 years. Group B (Idiopathic Toe walkers- serial casting): n = 8, mean age = 7.5 years.	To examine the relative success of serial casting in terms of modifying reflex excitability, muscle extensibility and function, and temporal gait parameters. Prospective Study. Ontario, Canada	The subtalar joint was positioned in neutral with the forefoot aligned with the hindfoot. Gentle pressure was applied to the plantar surface of the foot to promote DF at the talocrural joint while the knee was in 90 degree flexion. The ankle angle at which the foot and ankle were casted was approximately midway between the point at which initial resistance to passive stretch was felt and the poin…	Nil.	OM: Neuromuscular Function: reflex excitability and PF extensibility and isometric PF strength using an instrumented footplate, examined using force-production curves. Gait Performance: stride length, gait velocity and initial contact pattern (digitigrade, flatfoot or plantigrade) from an average of 3 walking trials videotaped in the sagittal plane. Data Collection: baseline, immediate post-casti…	Adverse Effects: Reported "no adverse effects".	35.71 (Poor)
Brouwer, B., Wheeldon, R. K., Stradiotto-Parker, N. & Allum, J.	Reflex excitability and isometric force production in cerebral palsy: the effect of serial casting 1998	n = 20 (n = 10 for children with CP). Mean age = 8.9 years. Group A (Children with CP): n = 10, mean age = 8.9 years (range 4-14) 6M/ 4F. Diagnosis of CP. Group B (Children without CP): n = 10, gender = 6M/4F. No relevant neurological/ orthopaedic problems.	To characterize the reflex excitability and length-tension relation of the plantar flexors in children with CP compared to control group and to determine the extent to which these characteristics are altered following serial casting. Prospective Study. Canada.	Same therapist and orthotist to apply all casting. Subtalar jt in neutral, forefoot aligned with hindfoot. Knee flexed ot 90 degrees, gentle pressure applied to plantar surface of foot to promote DF. Casting applied at ankle angle in mid-point between "the point at which initial resistance to passive stretch was felt and the point at which no further stretch was possible". Short leg fibreglass wa…	Nil.	OM: Reflex Excitability & Force Production (EMG analysis, footplate instrumented with a force transducer and potentiometer). Data Collection: baseline (pre-casting), post-casting (within 3 days of cast removal) and follow-up (6 weeks after final cast removal). Stats: Independent t test (reflex-excitability measures with co-contraction measures) and two-way ANOVAs (isometric force measures) with r…	Adverse Effects: Not reported in the manuscript.	53.57 (Fair)
Cameron, M. E. & Drummond, S. J.	Measurements to quantify improvement following a serial casting program for equinus deformity in children with cerebral palsy: a case study - 1998	n = 10. Group A (Serial casting then AFO): n =10. Mean age = 6.33 years (range 3.5-11.75 years), diagnosis = 6Di/4Hemi.	To evaluate quantitative measurements that would indicate consistent improvement after serial casting in children with equinus deformity of the foot as a result of cerebral palsy. Prospective Study. Australia	Complete below knee weight bearing fibreglass casts that were changed weekly over a four week period. Focus on increasing ankle DF. Felt padding was applied to bony prominences. Application when the child as placed in prone with head turned away from the leg to be cast. The therapists- one positioned the foot and the other applied the casting tape. The foot was held with the calcaneus in neutral,…	An intensive therapy program was carried out daily, during and after casting. Following removal of the final cast, a maintenance AFO in full range DF was made. This was worn for 1.5-2 hours daily in WB and tracked using a calendar.	OM: PROM and AROM DF with knee flexed and extended, Running Speed over a distance of 25m, Physiological Cost Index (PCI) test, footprint measurements (step and stride length), changes in foot contact with the walking surface during gait (base width). Data Collection: pre-casting, 1 month post-casting, 4 months post-casting. Stats: ANOVA for analysis of both legs, time of measurement tested agains…	Adverse Effects: Not reported in the manuscript.	57.14 (Fair)
Corry, I. S.,Cosgrove, A. P., Duffy, C. M., McNeill, S., Taylor, T. C. & Graham, H. K.	Botulinum toxin A compared with stretching casts in the treatment of spastic equinus: a randomised prospective trial 1998	n= 20. Mean age= 4.6 years (range 2-9 years), diagnosis= 11Di/8Hemi/1Quad. Children are ambulant and have a dynamic component to calf equinus Group A (Serial casting): n=10. Group B (BTX-A): n=10.	To report a prospective randomised trial of intramuscular BTX-A as an alternative to serial casting. Prospective Randomised Trial. Northern Ireland	Stretching casts: Detailed serial casting protocol not provided.	The second group received botox injections at 4 sites. Physiotherapy continued.	OM: 3-D Gait Analysis (observation, video and Vicon analysis), Physician's Rating Scale for gait (PRS), Clinical Features (ankle passive DF with knee in flexion and extension, calf tone, and Ashworth scale). Data Collected: pre-treatment, 2 weeks post, 12 weeks post injection or cast removal. Stats: Wilcoxon Signed Rank nonparametric test for paired variables. Mann-Whitney U (MWU) nonparametric t…	Adverse Effects from BTX-A: Calf pain (n=1) Adverse Effects from Serial Casting: Foot pain (n=3), calf pain (n=1), skin inflammation (n=2), ankle stiffness (n=not reported), changes in gait (apprehension, decreased velocity and unwillingness (n=not reported)	57.14 (Fair)
Cottalorda, J., Gautheron, V., Metton, G., Charmet, E. & Chavrier, Y.	Toe-walking in children younger than six years with cerebral palsy. The contribution of serial corrective casts 2000	n = 20 (total feet treated = 30). Diagnosis of Di/ Hemi and toe walking gait. Group A (serial casting + knee splint): Mean age = 4.08 years (range 2.33-5.92 years), gender = 11M/9F.	To analyze the value of serial corrective casts in the management of toe-walking in children less than 6 years old with CP. Retrospective Study. France	Cast applied with child relaxed in the prone position with the knee flexed. Several felt strips were placed all around the ankle, which was then protected by stockinette and plaster wool. The knee was held in flexion and the inverted foot in maximum dorsiflexion while an assistant applied the resin cast. DF was maintained with a footboard until the cast had dried in order to prevent mid foot dors…	Immediately after removal of the cast, a moulded plastic below knee night splint (foot neutral) was made and used for a peroid of three months or more.	OM: Max ankle DF PROM (goniometry). Data Collected: 1 month, 6 months, 1 year post-cast, from here every 6 months. Follow up ranged from 2.08-4.92 years. (note: 2nd set of serial casts reported (n=9) 25-30 months post-first cast removal - nil data included for this group). Stats: Means reported. Results: DF: prior to casting, mean passive DF was 3° (-10 to +5°) in knee extension and 12° (0 to 15°…	Adverse Effects Serial Casting: Foot Pain (n=1) Calf Pain (n=1) Skin Inflammation (n=1)	35.71 (Poor)
Dai, A. I. & Demiryürek, A. T.	Serial Casting as an Adjunct to Botulinum Toxin Type A Treatment in Children with Cerebral Palsy and Spastic Paraparesis with Scissoring of the Lower Extremities 2017	n = 80 (n = 70 reported. N = 7 lost to follow up, n = 3 withdrew). Mean age = 3.3 ± 2.2 years (range 2-4 years) Group A (BTX-A with serial casting): n = 35, mean age = 3.2 ± 1.4, gender = 21M/14F. Group B ( BTX-A only): 19M/ 16F, mean age = 3.4± 2.1years.	To determine whether combination therapy of serial casting and BTX-A injections is more effective than BTX-A alone in the management of children with CP and scissoring of the lower extremities. Prospective Randomised Trial. Turkey	Botox injection for all children. Group A then received serial casting. Weekly casts over a period of 3 weeks. Casting was applied using a dual cast, which consists of a standard long leg plaster cast and a circular cast from below the knee to above the nee. The position of the lower extremities was placed in the abduction position with an attachment between legs.	Serial casting was followed by 3 months of active physical therapy which principally consisted of stretching and strengthening exercises, weight bearing, proprioception, ambulation and balance training.	OM: GMFM-66, MAS and Caregiver Health Questionnaire (CHQ). Data Collected: pre-injection, 6 weeks post-injection (=0 weeks post-cast removal), 12 weeks post-injection (=6 weeks post-cast removal). Stats: Mean +/- SD, Chi-square test, Student's t test, Kolmogorov and Smirnov normality test, one-way repeated-measures ANOVA, Bonferroni post hoc test. Probability values were 2-tailed. p<0.05 consider…	Adverse Effects BTX-A: Calf pain (n=reported as "most patients"), Muscle Soreness (lower limb) (n=not reported). Adverse Effects Serial Casting: Change in gait (apprehension, decreased velociy, unwillingness) (n=not reported), Lower limb atrophy (n=not reported).	78.57 (Good)
Desloovere, K., Molenaers, G., Jonkers, I., De Cat, J., De Borre, L., Nijs, J., Eyssen, M., Pauwels, P. & De Cock, P.	A randomized study of combined botulinum toxin type A and casting in the ambulant child with cerebral palsy using objective outcome measures 2001	n = 34. All participants had CP, were ambulant with nil aid and did not have previous surgery, BTX-A or casting in the previous year. Group A (casting post BTX-A): n = 17 (limbs treated = 28), mean age = 7 years, diagnosis = 11D/ 6Hemi. Group B (casting pre- BTX-A): n=17 (limbs treated = 28), mean age = 6.58 years, diagnosis = 11Di/ 6 Hemi.	To determine the effects of integrated multi level BTX-A treatment on objective gait parameters and to find the optimal strategy for the combined treatment of BTX-A with casting in children with CP. Randomised Prospective Study. Belgium	Serial casting was applied over a period of 10-28 days (mean=20.3 days group A and 18.5 days group B). Serial stretching casts was applied to both lower limbs with the ankle joint in neutral position or in 5 degrees DF, with the subtalar joint and midtarsal joints in a neutral position. Special care was taken to ensure that the medial arch was moulded. The casts were always removed after at least…	Multi level botox injections given as per Molenaers. Participants had physiotherapy sessions before and after BTX-A injections and orthotic management with day AFO and night splinting KAFO.	OM: 3D Gait Analysis (full analysis including kinematics, kinetics, surface EMG and force plates). Use of Vicon Clinical Manager (gait cycle, joint angles, internal joint movement, power). Clinical Examination. Data Collected: baseline, 4, 8, 24 weeks post-treatment. Gait assessment at baseline, 8, 24 weeks. Stats: Pre and post treatment gait parameters using a paired student t-test. The Wilcoxon…	Adverse Effects of Combined BTX-A and Casting: Lower Limb Weakness (n=approximately 12). Lower limb atrophy (n=approximately 12). Temporary Incontinence (n=3). Constipation (n=1).	67.86 (Fair)
Domagalska-Szopa, M., Szopa, A., Gallert-Kopyto, W., Bąk, K., Dawczyk, A. & Plinta, R.	Outcomes following inhibiting casts treatment in a 5 years old child with spastic hemiplegic cerebral palsy – A case report 2015	n = 1 (case study). Case 1: n = 1, age = 5 years, gender = 1F, diagnosis = mild R spastic hemiplegia CP. Limited R ankle DF. GMFCS I.	To present the outcomes following a non-invasive treatment program, based on neurodevelopmental treatment (NDT) methods and complementary inhibiting casts application which can improve posture control and gait pattern in a 5 year old child. Case Study. Poland.	NDT and serial inhibiting cast application. Preparation to inhibiting casts (3 weeks). Inhibiting casts application and therapy during casting period (3 weeks) and improvement of postural control and gait pattern (6 weeks).	NDT in conjunction with serial inhibiting casting.	OM: Spasticity Measurements: Dynamic Assessment of Range of Motion (DAROM), Pendulum Test (with accelerometer-based design) to determine popliteal angles, deficits of ROM at ankle and knee, Force Plate measures taken in standing (posturography). 3D Gait Analysis (GGI calculation). Data Collected: prior to and post-treatment. Stats: Nil. Results: ROM: Popliteal angle was increased from 49.9 to 51.…	Adverse Effects: Not reported in the manuscript.	39.29 (Poor)
Dursun, N., Gokbel, T., Akarsu, M. & Dursun, E.	Randomized Controlled Trial on Effectiveness of Intermittent Serial Casting on Spastic Equinus Foot in Children with Cerebral Palsy After Botulinum Toxin-A Treatment 2017	n = 51. Group A (BTX-A + intermittent serial casting + physiotherapy): n = 34, mean age = 6.4±3 years, gender = 21M/13F, diagnosis = 25 Di/ 9 Hemi, GMFCS I = 17, GMFCS II = 17, GMFCS III = 11. Group B (BTX-A + physiotherapy): n =17, mean age = 6.3 ± 3.1, gender = 11M/ 6F, diagnosis = 12 Di/ 5 Hemi, GMFCS I = 5, GMFCS II = 8, GMFCS III = 4.	To determine the effectiveness of intermittent serial casting when combined with physical therapy after BTX-A injections on spasticity, PROM and gait in children with CP. Prospective Randomized Control Trial. Turkey	Dual cast (short leg plaster cast + circular cast from below to above knee). Initial cast post-BTX-A treatment week 1. Casts worn for 72 hours during 3 consecutive weekends. Progressively increased ankle DF using PROM as guidance, never exceeding +10 degrees of DF.	All participants received BTX-A (Dysport, Ipsen-Gen Ilac, 112-92) injections to plantar flexor muscle groups as well as additional lower limb muscles as indicated clinically. Doses did not exceed 40U/kg BW. All participants received physiotherapy (1hr per session x5/week for 3 weeks) including stretching and strengthening, weight bearing, balance, proprioception and ambulation exercises.	OM: Primary outcomes: muscle tone/spasticity (MAS/Tardieu), PROM (goniometry). Secondary outcomes: gait function (OGS), adverse events (Physician Global Assessment). Data Collected: baseline, 4 weeks and 12 weeks post-injection (=1 week and 9 weeks post-final cast removal). Stats: Demographic results expressed as % or mean SD. Friedman test to compare within-group evaluations. Mann-Whitney U test…	Adverse Effects BTX-A: NIL. Adverse Effects Serial Casting: Procedural dissatisfaction (i.e. cast breakdown requiring re-casting, inconvenience, waste of time etc) (n=1),	85.71 (Good)
Flett, P. J., Stern, L. M., Waddy, H., Connell, T. M., Seeger, J. D. & Gibson, S. K.	Botulinum toxin A versus fixed cast stretching for dynamic calf tightness in cerebral palsy 1999	n = 20 (n = 2 withdrew from Group B). Children are ambulatory and no previous LL surgery. Group A (Serial casting): n = 10, mean age = 3.56 ± 1.32 years, diagnosis = 4Di/ 4Hemi/ 1 Quad. Group B (BTX-A): n = 8, mean age = 3.89 ± 1.44 years, diagnosis = 6Di/ 1Hemi/ 1Quad.	To assess the effects of BTX-A injections and fixed plaster casting in the management of dynamic calf tightness in children with cerebral palsy. Prospective Randomised, Single-Blind Controlled Study. Adelaide, Australia	Group 1 Botox: Single course of treatment with botox (administered by neurologist). Group 2 Casting: casting for 4 weeks (2 x 2 weeks) using hospital protocol (administered by senior physiotherapists). Casting protocol involved DF the ankle to neutral and applying lightweight walking plasters for 4-6 weeks according ot individual circumstances. The plaster is reapplied at 2 weeks with more stretc…	Both interventions received night plasters simultaneously in time for first follow up evaluation at 8 weeks.	OM: Ankle DF ROM (Clinical and Goniometry), Modified Ashworth Scale (MAS), GMFM, 2D ratings using a Global Scoring Scale (GSS), modified Physical Rating Scale (PRS), Parent Satisfaction Questionnaire. Data Collected: pre-intervention, 2, 4, 6 months Stats: repeated measures ANOVA, inter-rater reliability pearsons correlation, between-subjects ANOVA. Results: Changes across time were significant f…	Adverse Effects BTX-A: NIL. Adverse Effects Serial Casting: Lower Limb Atrophy (n=3), Procedural dissatisfaction (i.e. cast breakdown requiring re-casting, inconvenience, wast of time etc) (n=2), Difficulty with home-care (bathing) (n=4).	64.29 (Fair)
Glanzman, A. M., Kim, H., Swaminathan, K. & Beck, T.	Efficacy of botulinum toxin A, serial casting, and combined treatment for spastic equinus: a retrospective analysis 2004	n = 55 (limbs analysed = 86, children with CP n =44, mean age = 7.08 years, diagnosis = 21Di/ 17Hemi/ 6Quad, GMFCS I and II = 31, GMFCS III = 10, GMFCS IV and V = 8. Children with other diagnoses n = 11). Group A (Casting only): n = 15 (extremities treated = 17). Group B (BTX-A): n = 16 (extremities treated = 37). Group C (BTX-A + Casting): n = 18 (extremities treated = 32).	To determine if casting is superior to BTX-A in improving ROM and does BTX-A administered before casting improve the ROM gain obtained with casting. Retrospective Chart Review. Philadelphia, USA	Short leg casts applied in prone with the knee flexed to 90 degrees and the ankle DF to maximal attainable DF and held in neutral hind foot position. On average 2.8 casts were applied (ranging from 1 to 6 casts).	Group B: Botox interventions average was 2.5 units per kg (ranging from 1.8 to 7.6).	OM: Ankle PROM, patient satisfaction, functional improvement. Data Collected: day of intervention (cast or injection) - if no measurement available, up to 2 months prior to intervention accepted. Follow up data reported at time which represented “the peak effect” (Casting Group = on day last cast removed, BTX-A Group = 3 weeks post-injection, however 2.5-3.5 weeks were accepted). Stats: ‘General …	Adverse Effects BTX-A: NIL (n=16) Adverse Effects of Serial Casting: Pressure Sores (grade1-2) (n=2) Adverse Effects of Combined BTX-A and Serial Casting: Pressure Sores (n=1), Tendonitis (n=1).	53.57 (Fair)
Jain, S., Mathur, N., Joshi, M., Jindal, R. & Goenka, S.	Effect of serial casting in spastic cerebral palsy 2008	n = 22. Group A (Serial casting): n = 22, age ranging 3-8 years old, gender = 17M/ 5F, diagnosis = 15Di/ 5Para/ 2Quad.	To evaluate the effects of serial casting in children with CP, and it's effect on ROM, reduction of spasticity and improvement in ambulation(hip, knee and ankles involved). Prospective Study. Jaipur, India	Serial weekly casts were applied to the hip, knee and ankle. 'groin-to-toe' casts n=20, cylindrical casts n=1, short leg casts n=1(11 with abductor bar, 11 without abductor bar) were applied to maintain a neutral position over knee, mild DF over ankle, extension over toe with extra padding for pressure points. Casting occurred for 4 weeks. Follow-up varied averaging ~7 months.	Once casting was completed, joints were mobilized, custom AFO and knee immobilizers were made for participants with instructional use along with a HEP.	OM: ROM of hip/knee/ankle (goniometry, Thomas test, Popliteal Angle, DF with Knee extended, DF with knee flexed, abduction with hip and knee extended, abduction with hip and knee flexed), spasticity (MAS), gait (videography). Data Collected: pre-cast, one month post-cast removal, every 3 months. only 13 children presented for follow up with an average of 7 months 5 days (ranging 1-20 months). Sta…	Adverse Effects of Serial Casting: Foot pain (n=not reported). Pressure Sores (grade 1-2 - noted to resolve quickly) (n=3)	46.43 (Poor)
Kay, R. M., Rethlefsen, S. A., Fern-Buneo, A., Wren, T. A. & Skaggs, D. L.	Botulinum toxin as an adjunct to serial casting treatment in children with cerebral palsy 2004	n = 23. Mean age = 7.1± 3 years (range 4.3-13.8 years), gender = 12M/ 11F, diagnosis = 13Di/ 9Hemi/ 1Quad. Group A (Casting only): n = 12, mean age = 7.3±3.3 years, gender = 6M/6F, diagnosis = 7Di/ 4Hemi/ 1Quad. Group B (Casting + BTX-A): n = 11, mean age = 6.9 ± 2.8 years, gender = 6M/ 5F, diagnosis = 6Di/ 5Hemi/ 0Quad. One subject in each group withdrew from the study after the 6mo assesment. A…	To determine whether better outcomes are achieved when BTX-A is added to the casting regimen in the management of children with CP who have plantar flexion or equinus contractures as well as dynamic spasticity, through evaluating contractures, equinus during gait, spasticity, gross motor function and long term maintenance of benefits. Prospective, Randomized Trial. California, USA	Initiated 1-2 weeks post-injection or immediately after initial assessment. Short-leg fibreglass walking casts were applied and changed every 2 weeks until achieved over/equal to 5deg of DF with knee extended. Applied with ankle in neutral but max passive DF. Casts lined with stockinette and Webril, polycushion applied over bony prominences.	Group B: BTX-A injection into affected gastrocnemius muscle (one subject had bilateral soleus injections, two subjects had medial hamstring injections.) 8U/KG of BW was used with a maximum dose of 400 units per subject. Subjects who were at risk for crouch gait were given knee immobilizers for nighttime use. All subjects were given AFOs for daytime wear upon completion of serial casting. 5/11 sub…	OM: PROM DF, spasticity (MAS), dimensions C,D,E of GMFM, computerized gait analysis (VICON software). Data Collected: Reassessments conducted at 3, 6, 9 and 12 months. Stats: Mann Whitney rank sum test, Fisher’s exact test and Wilcoxon and Friedman tests (post-hoc analysis completed). Results: Baseline data cating + botox group was passive DF -6.4±8.3, GMFM sections CDE 75.8±20.1. Both groups had…	Adverse Effects: Reported "no adverse effects".	71.43 (Good)
Kelly, B., MacKay-Lyons, M. J., Berryman, S., Hyndman, J. & Wood, E.	Assessment protocol for serial casting after botulinum toxin a injections to treat equinus gait 2008	n = 10. Group A (BTX-A + casting): n = 10, age range 2.17-6.25 years, gender = 4M/ 6F, diagnosis = 3Di/ 7Hemi, GMFCS I = 9, GMFCS II = 1.	To investigate the feasibility of an assessment protocol for a trial of post-Botox casting to treat equinus gait in children with CP. Single Cohort Pilot Study. Nova Scotia, Canada	Casting was completed 1 week after BTX-A administration. A below knee fiberglass walking cast was applied with the participant in supine, the hip and knee supported in 90 degrees flexion, the ankle in maximum passive DF, and the subtalar joint in neutral position. A layer of stockinette and brite undercast padding was applied over the foot and calf, followed by an inner layer of 3M soft cast semi…	Group A: BTX-A injection pre casting. 4 site of the spastic gastrocnemius-soleus complex was injected. 7 participants also received injections in hamstrings. Injected 2 units of BTX-A/ kg/ site into the muscle to a depth of 5-7mm.	OM: Assessment protocols: Gross Motor Function Measure-66 (GMFM-66), ROM, Pediatric Evaluation of Disability Inventory (PEDI), Modified Ashworth Scale (MAS), Modified Tardieu Scale (MTS), GAITRite (walking speed, cadence and stride length). Feasibility of Protocols: Acceptability and Practicality of the Protocol (time/resources), Responsiveness of Assessment Tools (to change from baseline to post…	Adverse Effects: Reported "no adverse effects".	71.43 (Good)
Kelly, B, MacKay-Lyons, M, Berryman S, Hyndman J & Wood E.	Casting Protocols Following BoNT-A Injections to Treat Spastic Hypertonia of the Triceps Surae in Children with Cerebral Palsy and Equinus Gait: A Randomized Controlled Trial 2018	n = 20. Group A Intervention Group (BoNTA + 3 casts) n=10. Group B Comparison Group (BoNTA + Single below-knee cast), n=10, Aged 2 - 7 years (9 males and 11 females) with Cerebral palsy and equinus gait, GMFCS Level I = 8 or II = 1. Most had hemiplegia (n = 15, 75%). In the intervention group 8 had hemiplegia and 2 had diplegia. No participants had serial casting in the six months prior.	To study the effects of single versus serial casting post-Botulinum toxin A (BoNT-A) injections on hypoextensibility of tricepts surae in children with CP and equinus gait. Randomized, stratified, parallel, two-group trial. Nova Scotia, Canada.	One week following BoNT-A injections into triceps surae muscle, 3 serial casts were applied across 3 weeks to children (n=10) in the intervention group. One week after the BoNT-A injections, below-knee, fiberglass, walking cast(s) was (were) applied on the injected side(s) using a standard protocol (Cusick, 1990). The participant was positioned in supine, hip and knee supported in 90 degrees of f…	Intervention and comparison groups both underwent BoNT-A injections of both gastrocnemius and soleus with BoNT-A doses averaging 106.0Units (range, 100–140Units) and 107.8Units (range, 100–150Units) for the SINGLE and SERIAL CAST groups, respectively. Participants with diplegia and triplegia (3 in SINGLE CAST, 2 in SERIAL CAST) received bilateral injections. Six participants, three in each group,…	OM Primary: Modified Tardieu Scale (MTS) - R1 value for angle at spastic catch to measure changes in spastic hypertonia, R2 to measure extent of hypoextensibility of the triceps surae (ankle dorsiflexion) with dorsiflexion with knee extension was assessed with the knee and hip in extension and dorsiflexion with knee flexion was tested with the knee flexed to 90° and the talocrural joint maintaine…	Adverse Effects: Reported "no adverse effects".	75.0 (Good)
McNee, A. E., Will, E., Lin, J. P., Eve, L. C., Gough, M., Morrissey, M. C. & Shortland, A. P.	The effect of serial casting on gait in children with cerebral palsy: preliminary results from a crossover trial 2007	n = 9. Group A (Immediate Casting): n = 5, mean age 7.25 years, gender = 3M/2F, diagnosis = 3Di/ 2Hemi, GMFCS I = 3, GMFCS II = 1, GMFCS III = 1. Group B (Dalayed casting): n =4, mean age 6.92 years, gender = 1M/ 2F, diagnosis = 3Di/ 1 Hemi, GMFCS I = 2, GMFCS II = 2.	To evaluate the short-term effects of stretch serial casting on ankle DF range and lower limb kinematics/ kinetics during gait, in a group of children with CP, mild fixed ankle plantarflexion contractures and an equinus gait pattern. Randomised Crossover Trial. London, UK	The same paedaitric therapist conducted all casting applications using fibreglass casting materials. The child positioned prone, ankle maintained at max DF with knee flexed to 90deg. Stockinette covered the limb as well as compressed orthopaedic felt and under-cast padding for bony prominences. Fibreglass applied with foot maintained in neutral hindfoot aligned by an additional physiotherapist. F…	Nil.	OM: 3D Gait Analysis (Vicon AMTI force plates), ankle ROM (goniometry), Maximum reported walking distance (extracted from Gilette Functional Assessment Questionnaire). Data Collected: 5 selected walking trials per visit. Assessment intervals: 0-5 weeks and 0-12 weeks. Stats: Normalcy Index (NI) used for walking trials (Schutte protocol). Mean values. Paired t-test. Results: Baseline mean (SD) mea…	Adverse Effects: Not reported in the manuscript.	60.71 (Fair)
Newman, C. J., Kennedy, A., Walsh, M., O'Brien, T., Lynch, B. & Hensey, O.	A pilot study of delayed versus immediate serial casting after botulinum toxin injection for partially reducible spastic equinus 2007	n =12 (limbs treated = 17). Mean age 5.3+/- 1.4 years (range 3.5-7.5 years), gender = 6M/6F, diagnosis = 5Di/ 7Hemi. Group A (Immediate serial casting after BTX-A): n = 6 (limbs treated = 8), Group B (Delayed serial casting after BTX-A): n = 6 (limbs treated = 9).	To compare delayed versus immediate serial casting as an adjunct to botulinum toxin therapy (Dysport) for partially reducible spastic equinus. Randomised Control Trial. Ireland	Casts replaced weekly for 3 weeks, each time increasing in max passive DF. Application: prone position, knee flexed at 90 degrees. Fibreglass walking casts applied with the subtalar and midtarsal joints in neutral and the ankle in maximal passive DF. Stockinette was applied over the foot and calf, followed by cast padding and fiberglass casting tape. A cast shoe was provided for walking.	BTX-A. All subjects continued their weekly physiotherapy program throughout.	OM: Spasticity (Tardieu Scale), Ankle ROM (goniometry), Gait (Observational Gait Scale) Data Collected: pre-injection, 3 months, 6 months post-casting. Stats: Means, SDs. Student independent t-test. Paired sample t-test. Chi-squared test. SPSS 12.0 software. Significance determined at (p<0.05). Results: At 3 months post-casting, significant improvements for all parameters in both Immediate Castin…	Adverse Effects of Combined BTX-A and Casting: Pain (n=3)	64.29 (Fair)
Park, E. S., Rha, D. W., Yoo, J. K., Kim, S. M., Chang, W. H. & Song, S. H.	Short-term effects of combined serial casting and botulinum toxin injection for spastic equinus in ambulatory children with cerebral palsy 2010	n = 38. Group A (BTX-A then Serial casting): n = 21, mean age = 4.6 ± 1.5 years, gender = 12M/9F, diagnosis = 13Di/ 5Hemi/ 1monoplegia/ 2 triplegia, GMFCS I = 13, GMFCS II = 5, GMFCS III = 3. Group B (BTX-A only): n = 17, mean age = 4.7 ± 1 years, gender = 12M/5F, diagnosis = 10Di/ 4Hemi/ 1monoplegia/ 2triplegia, GMFCS I = 10, GMFCS II = 3, GMFCS III = 4.	To compare the effects of serial casting + Botox vs Botox alone. Single Blind Trial. Seoul, Korea	Three consecutive casts for 1 week each with a progressively increasing amount of ankle DF in Group A. AFO was applied to the children in group B immediately after the injection and after the completion of serial casting in group A.	Group A: AFO after SC and PT/ OT provided. Group B: AFO after injection and PT/ OT provided.	OM: Modified Ashworth Scale (with converted values), ROM (R1 angle and R2 angle using goniometry) in both knee flexion and extension. GMFM-66 (dimension D & E). Data Collected: prior to intervention, 1 month post-intervention. Stats: SAS version 9.1.3. Between groups, numerical data compared with Independent t-test and nominal data was compared using a Chi-square test. Results before and after tr…	Adverse Effects: Not reported in the manuscript.	42.86 (Poor)
Phillips, W. E. & Audet, M.	Use of serial casting in the management of knee joint contractures in an adolescent with cerebral palsy 1990	n = 1. Case study 1: n = 1 (limbs treated n = 2), age = 15 years, gender = 1M, diagnosis = spastic diplegia.	To describe the use of serial casting in the management of severe knee joint flexion contractures in an adolescent with CP. Case Report. Atlanta, USA	Bilateral cylinder plaster casts applied. Skin inspected for integrity. Positioned prone, skin cleaned and dried. Stockinette was applied from 5.08cm distal to the medial malleoli to the gluteal folds. Foam padding was applied over the fibular head and patella and circumferentially at the level of the malleoli. Cast padding was applied circumferentially from just proximal to the malleoli to just …	Subject to lie prone for 40 minutes three times a day so gravity could apply stretch to muscles. Weights were applied daily for 20 minutes t the ankle in prone. Bidaily physiotherapy program with exercises in prone, assistance to sit and exercises to stretch hips and strengthening exercises for Quadriceps and hip abductors.	OM: passive ROM (knee flexion). Data Collected: Dates- 19/10//87, 21/10/87, 23/10/87, 26/10/87, 28/10/87, 30/10/87, 3/11/87, 5/11/87. Stats: Not reported. Results: Knee Range of motion was R 90-135°, L 74-134° (19/10/87), R 59-135°, L 70-137° (21/10/87), R 46-135° L42- 135° (23/10/87), R 35-135° L 31- 136° (26/10/87), R 27-135° L 22-134° (28/10/87), R 28-136° L 17-135° (30/10/87), R 11-135° L12- …	Adverse Effects of Serial Casting: Change in Gait (apprehension, decreased velocity, unwillingness etc) (n=1)	50 (Poor)
Ranjan, S., Das, S. P. & Singh Cheema, G.	Efficacy of occupational therapy and serial casting in lower limbs of cerebral palsy children administered with phenol nerve block 2011	n = 18. Age range 3-10 years. MAS score of 1+ to 2. Group A (Intraneural phenol block + occupational therapy + serial casting): n = 9. Group B (Intraneural phenol block + occupational therapy): n = 9.	To determine the efficacy of occupational therapy and serial casting over occupational therapy alone in case of sciatic nerve block in children with CP. Prospective Study. New Dheli	Children in Group A received 5% and 0.5-1.00mL phenol motor nerve block. The children were plaster casted with knee positioned in maximal extension 6 days after the nerve block because of fear of phenol spreading to the sensory nerves. Serial casting continued for a period of 21 days where patients received three application and removal of casts. The position of the casting was up to the neutral …	Group A received 3 weeks of occupational therapy after serial casting. Group B received 6 weeks total of only occupational therapy after phenol motor nerve block as per group A. Occupational therapy consisted of 60 minutes each day, 5 days a week of occupational therapy.	OM: GMFM- 66, PROM, active knee extension, paediatric Berg Balance test and modified Ashworth scale. Data Collected: Outcomes were taken at baseline, 3 weeks and 6 weeks post injection. Stats: 2x 3 ANOVA, post- hoc comparison, nonparametric tests. Results: Modified Ashworth Scale: Significant difference in experimenal group (experimental: p=0.005). Active ROM: Subjects in the experimental group i…	Adverse Effects: Not reported in the manuscript.	46.43 (Poor)
Tardieu, G., Tardieu, C., Colbeau-Justin, P. & Lespargot, A.	Muscle hypoextensibility in children with cerebral palsy: II. Therapeutic implications 1982	n = 27. Age range 4-14 years. Group A (No prolonged sustained contraction of triceps surae): n = 10. Group B (Children that did not meet the criteria for Group A): n = 17 (casting group n = 7). Group C (Clinical Assessment only): Additional children, n = 17.	To investigate the short term effectiveness of 2 treatment modalities (casting and surgery) for triceps surae shortening caused by either primary defective trophic regulation or primary imbalance. The principal therapeutic aim was to increase the passive DF measured by the angle of maximal standard torque. Non-Randomised Study. France	Part of Group A and B: Progressive plaster casts were applied. Either below knee or above knee casts were used depending on the muscle predominantly affected. ROM was dependent on child's tolerance. in general, 3 successive casts were applied over 3 weeks. Muscle relaxants such as diazepam was used in many cases where there was intolerance.	Part of Group A and B: Surgical treatment was performed when both gastrocnemius and soleus were involved. When both gastrocnemius and soleus were involved, elongation of the tendon Achilles was performed. In predominant contractures, the vulpius aponeurectomy was performed. Ankle was maintained at 85 degrees angle for 3 weeks following surgery. Casting Group: BTX-A was injected if required.	OM: Ankle ROM, Amax. A0-Amax, A0. Data Collected: 6-10 months after surgery. Not stated for serial casting. Stats: Nil stated. Results: Non-gait PROM improved with serial casting in group 2 (no stats).	Adverse Effects: Not reported in the manuscript.	17.86 (Poor)
Yap, R., Majnemer, A., Benaroch, T. & Cantin, M. A.	Determinants of responsiveness to botulinum toxin, casting, and bracing in the treatment of spastic equinus in children with cerebral palsy 2010	n = 31. Group A (BTX-A then serial casting): n=31, mean age = 6.33 ± 2.92 years, gender = 17M/14F, diagnosis = 9Di/ 22Hemi, GMFCS I = 28, GMFCS III = 3.	To determine whether specific intrinsic and extrinsic characteristics were associated with responsiveness to BXT-A injections in children with CP 3 months after injection into the gastrocnemius muscle. Prospective Study. Canada	Dosage used was 8 to 15 units of Botox per kg body weight. One week after the injection, a below-knee walking cast was applied. The cast as changed every 1-2 weeks until Passive DF of 10 to 15 degrees was achieved. Then an AFO was worn for half the day and/ or all night.	Physiotherapy commenced once the last cast was removed. Recommended frequency of once every 1-2 weeks. Included stretching of gastroc, strengthening of the gastroc and TA. Activities to recruit the tib ant in functional tasks, balance activities and gait training.	OM: Muscle tone (MAS), AROM, PROM, gait pattern (modified Physician Rating Scale), level of ambulation (Functional Walking Scale of the Gillette Functional assessment Questionnaire), gross motor function (GMFM 66), functional independence (WeeFIM), parental stress (Parenting Stress Index- Short form) and child's motivation (Dimensions of Mastery Questionnaire). Data Collected: Baseline, 3 months …	Adverse Effects: Not reported in the manuscript.	57.14 (Fair)
Zwick, E. B., Švehlík, M., Steinwender, G. & Linhart, W. E.	Short-term effects of botulinum toxin A and serial casting on triceps surae muscle length and equinus gait in children with cerebral palsy 2009	n = 10 (extremities treated = 17). Group A (BTX-A then serial casting): n = 10 (extremities treated = 17), mean age = 7.08, gender = 4M/6F, diagnosis = 7Di/ 3Hemi.	To perform a comprehensive analysis of the short-term effects of a standardized high dose of BTX-A and serial casting on spastic equinus and muscle lengths of the triceps surae in children with CP. Prospective Study. Austria	Below-knee walking cast applied in maximal ankle dorsal-flexion to gastro-soleus complex "a few hours" after BTX-A injection. Casts were changed every week and lasted for 3 weeks duration.	Botox: BTX-A 7 IU/kg applied in multiple sites over muscle belly of gastro-soleus complex. Multiple injection site technique. Physiotherapy: Vojta or Bobath concepts. post-cast removal - 2x/week- PROM, gait training etc.	OM: Kinematic and kinetics of ankle and knee. maximal length of medial and lateral gastrocnemius and soleus muscles over the gait cycle Data Collected: Baseline, post treatment (10 weeks). Stats: Student t-test. Results: The walking velocity and the stride length did not change after the BTX-A application (no stats).	Adverse Effects: Reported "no adverse effects".	50 (Poor)

## Sheet: Data Pie Charts
Isolated SC	60
Isolated BTX-A	59		Option 1: All participants
SC+ BTX-A	69
SC+ BTX-A+ PT+ AFOs	56
SC+ AFOs	57
BTX-A + AFOs	22
BTX-A+ SC+ AFOs	13
SC+ PT	11
BTX-A+ PT	27
SC+ BTX-A+ PT	120
SC+ AFOs+ PT	56
BTX-A+ PT	15
AFO+ SC+ BTX-A + PT +OT	21
AFO+ BTX-A + PT +OT	17
Intraneural phenol block+ OT+ SC	9
Intraneural phenol block+ OT	9
Surgery	7
Participants not included	61
TOTAL	689
Isolated SC	60		Serial casting Interventions
Isolated BTX-A	59		Isolated SC	60
SC+ BTX-A	69		SC+ BTX-A	69
SC+ BTX-A+ PT+ AFOs	56		SC+ BTX-A+ PT+ AFOs	56
SC+ AFOs	57		SC+ AFOs	57
BTX-A + AFOs	22		BTX-A+ SC+ AFOs	13
BTX-A+ SC+ AFOs	13		SC+ PT	11
SC+ PT	11		SC+ BTX-A+ PT	120
BTX-A+ PT	27		SC+ AFOs+ PT	56
SC+ BTX-A+ PT	120		AFO+ SC+ BTX-A + PT +OT	21
SC+ AFOs+ PT	56		INPB+ OT+ SC	9
BTX-A+ PT	15
AFO+ SC+ BTX-A + PT +OT	21
AFO+ BTX-A + PT +OT	17
Intraneural phenol block+ OT+ SC	9		TOtal	472
Intraneural phenol block+ OT	9
Surgery	7
Participants not included	61

## Sheet: Key findings just SC
Articles Isolating Serial Casting
Author	Number of Participants that Underwent Serial Casting in Isolation	Outcomes Used	Quality
Booth, M.Y., Yates, C.C, Edgar, T.S. & Bandy, W.D.	15	Ankle ROM (modified Tardieu scale - R2 only, measured by # of weeks required to reach 20° DF or plateau)	Poor
Brouwer, B., Davidson, L.K. & Olney, S.J.	8	Neuromuscular Function:reflex excitability and PF extensibility and isometric PF strength using an instrumented footplate that can either fixed or rotating. Examined using force-production curves.Gait Performance:stride length, gait velocity and initial contact (digitigrade, flatfoot or plantigrade) from an average of 3 walking trials videotaped in the sagittal plane.	Fair
Brouwer, B., Wheeldon, R. K., Stradiotto-Parker, N. & Allum, J.	10	Reflex Excitability & Force Production(EMG analysis, footplate instrumented with a force transducer and potentiometer).	Poor
Glanzman, A. M., Kim, H., Swaminathan, K. & Beck, T.	15	Ankle ROM, GMFCS, patient satisfaction, functional improvement.	Fair
Massaad, F., van den Hecke, A., Renders, A. & Detrembleur, C.	3	Clinical Gait Analysis (3rd foot rocker (TR) and center of mass (COM) vertical displacement). COM vertical displacement curve (Sv). In the COM displacement, peak to peak amplitude (Av) was measured and normalised (NAV).	Poor
McNee, A. E., Will, E., Lin, J. P., Eve, L. C., Gough, M., Morrissey, M. C. & Shortland, A. P.	9	3D Gait Analysis (Vicon AMTI force plates), ankle ROM (goniometry), Maximum reported walking distance (extracted from Gilette Functional Assessment Questionnaire).	Fair

## Sheet: key findings just SC quality
Key findings regarding the effect of serial casting from Fair to Good Methodological Quality Studies
Relevant Outcome Measures		Author & Year	Significant Effect	Non-significant Effect
ROM	Ankle	Glanzman et al. 2004	Positive significant effect compared to BTX-A alone. Casting alone was more effective than botox alone (p=0.0001).	No significant difference between casting alone and casting + BTX-A. Mean improvement of 15 degrees +/-4.5 degrees.
		Brouwer et al. 2000	Inccreased DF range (p<0.01)
		McNee et al. 2007	Significant increase in passive DF range in knee extension between baseline and five weeks post when compared to control (p<0.01). Ankle DF in single support and swing increased significantly at 5 weeks when compared to contro (p<0.01).	No significant effect from baseline to 12 weeks for passive DF range. No significant effect in ankle DF in single support and swing when comparing baseline and 12 weeks
Gait	3D Gait Analysis (general): Initial contact	Brouwer et al. 2000	nil	5/8 children walked with a digitigrade, and all were able to achieve plantigrade after cast removal. Significant not reported.
	Velocity	Brouwer et al., 2000	nil	No significant change (p>0.05)
		McNee et al. 2007	nil	No significant change
	Stride Length	Brouwer et al. 2000	nil	No significant change (p>0.05)
		McNee et al. 2007	nil	No significant change
	Walking Distance	McNee et al. 2007	Only one participant had a significant increase.	All but one participant had no significant change
Neuromuscular Function	Force Production	Brouwer et al. 2000	nil	No change (p>0.05)
	Reflex Excitability	Brouwer et al. 2000	Decreased reflex excitability (p<0.05)	Decreased reflex excitability (p<0.05)
Questionnaires	Parent Satisfaction Questionnaire	Glanzman et al. 2004	nil	Statistic analysis unavailable. 6 out of 6 participants were satisfied
Function	Functional Improvement	Glanzman et al. 2004	nil	Statistic analysis unavailable. 6 out of 6 participants had functional improvement

## Sheet: OM of all studies
Key findings regarding the effect of serial casting from Fair to Good Methodological Quality Studies
Outcome Measures used in of all studies (n=27) included in Systematic Review		Author	Significant Effect	Outcome
ROM	hip
	knee
	ankle
	Thomas test
	Popliteal angle
Gait	3D Gait Analysis (general)
	PRS
	ankle kinetics
	ankle kinematics
	velocity
	stride length
	OGS
	running speed
Tone & Spasticity	MAS
	Tardieu
	DAROM
	Modified Tardieu
Motor	GMFM-66
	GMFM
	Other
Strength	MMT
	Force Production
Fitness	PCI
Neuromuscular Function	Reflex Excitability
Posturography	Force Plate Measures
Questionnaires	CHQ
	GFAQ
	Parenting Stress Index-Short Form
	Dimensions of Mastery Questionnaire
	Parent Satisfaction Questionnaire
Balance	Berg Balance Test
Function	WeeFIM
Classification	GMFCS
	PEDI
Other	GSS
	GAITRite
	PRS
